# Supplementary material for: Alleviating Effects of Ethanol Extract from Acremonium terricola Culture on Patulin Toxicity
Source: Antioxidants (Basel). 2025 Apr 24;14(5):509. doi: 10.3390/antiox14050509 (PMC12108246; doi:10.3390/antiox14050509)
Supplement: Supplementary file 1 [file antioxidants-14-00509-s001.zip]

Archive with 1 entries (1 files):
- antioxidants-3511515-supplementary.pdf
